# Supplementary material for: Exotic invaders gain foraging benefits by shoaling with native fish
Source: R Soc Open Sci. 2014 Nov 19;1(3):140101. doi: 10.1098/rsos.140101 (PMC4448845; doi:10.1098/rsos.140101)
Supplement: results of the association section are in the “association.Nov18.txt” [file rsos140101supp1.txt]

id	clofish	hetcons	obl	oblc
16	bil	c	19	9.5
17	bil	c	19	9.5
18	bil	c	14	7
19	bil	c	13	6.5
20	bil	c	14	7
21	bil	c	15	7.5
22	bil	c	10	5
23	bil	c	11	5.5
24	bil	c	10	5
25	bil	c	15	7.5
26	bil	c	8	4
27	bil	c	7	3.5
28	bil	c	8	4
29	bil	c	6	3
30	bil	c	13	6.5
16	bil	h	9	3
17	bil	h	12	4
18	bil	h	12	4
19	bil	h	10	3.333333333
20	bil	h	3	1
21	bil	h	10	3.333333333
22	bil	h	13	4.333333333
23	bil	h	9	3
24	bil	h	9	3
25	bil	h	9	3
26	bil	h	7	2.333333333
27	bil	h	9	3
28	bil	h	8	2.666666667
29	bil	h	6	2
30	bil	h	10	3.333333333
31	teq	c	7	3.5
32	teq	c	17	8.5
33	teq	c	16	8
34	teq	c	12	6
35	teq	c	14	7
36	teq	c	17	8.5
37	teq	c	14	7
38	teq	c	11	5.5
39	teq	c	16	8
40	teq	c	13	6.5
41	teq	c	11	5.5
42	teq	c	9	4.5
43	teq	c	10	5
44	teq	c	11	5.5
45	teq	c	11	5.5
31	teq	h	4	1.333333333
32	teq	h	10	3.333333333
33	teq	h	10	3.333333333
34	teq	h	9	3
35	teq	h	7	2.333333333
36	teq	h	7	2.333333333
37	teq	h	8	2.666666667
38	teq	h	7	2.333333333
39	teq	h	9	3
40	teq	h	13	4.333333333
41	teq	h	9	3
42	teq	h	7	2.333333333
43	teq	h	9	3
44	teq	h	7	2.333333333
45	teq	h	6	2
46	eis	c	10	5
47	eis	c	14	7
48	eis	c	8	4
49	eis	c	13	6.5
50	eis	c	10	5
51	eis	c	8	4
52	eis	c	9	4.5
53	eis	c	10	5
54	eis	c	10	5
55	eis	c	12	6
56	eis	c	9	4.5
57	eis	c	9	4.5
58	eis	c	10	5
59	eis	c	11	5.5
60	eis	c	8	4
46	eis	h	8	2.666666667
47	eis	h	9	3
48	eis	h	9	3
49	eis	h	12	4
50	eis	h	11	3.666666667
51	eis	h	6	2
52	eis	h	5	1.666666667
53	eis	h	9	3
54	eis	h	11	3.666666667
55	eis	h	10	3.333333333
56	eis	h	9	3
57	eis	h	7	2.333333333
58	eis	h	9	3
59	eis	h	10	3.333333333
60	eis	h	8	2.666666667
61	viv	c	15	7.5
62	viv	c	12	6
63	viv	c	11	5.5
64	viv	c	11	5.5
65	viv	c	10	5
66	viv	c	12	6
67	viv	c	14	7
68	viv	c	15	7.5
69	viv	c	12	6
70	viv	c	12	6
71	viv	c	9	4.5
72	viv	c	9	4.5
73	viv	c	10	5
74	viv	c	14	7
75	viv	c	8	4
61	viv	h	2	0.666666667
62	viv	h	3	1
63	viv	h	4	1.333333333
64	viv	h	5	1.666666667
65	viv	h	5	1.666666667
66	viv	h	3	1
67	viv	h	5	1.666666667
68	viv	h	5	1.666666667
69	viv	h	5	1.666666667
70	viv	h	3	1
71	viv	h	2	0.666666667
72	viv	h	2	0.666666667
73	viv	h	6	2
74	viv	h	4	1.333333333
75	viv	h	2	0.666666667
