# Supplementary material for: Exotic invaders gain foraging benefits by shoaling with native fish
Source: R Soc Open Sci. 2014 Nov 19;1(3):140101. doi: 10.1098/rsos.140101 (PMC4448845; doi:10.1098/rsos.140101)
Supplement: results of the foraging section are in “foragingMx2013.prop.txt” [file rsos140101supp2.txt]

treatment	agressions	firstfishfindfood	focalfindsfood	diftimefirstfocal	firstconspecific	firstheterospecific	lapseating	timespenteating	averagelaptime
3gup	0	87.909	97.213	9.304	1	0	5	0.052270643	5.2562
3gup	1	106.717	107.82	1.103	1	0	13	0.367270104	13.90484615
3gup	0	145.537	151.197	5.66	1	0	7	0.295483765	18.94485714
3gup	1	158.705	174.337	15.632	1	0	16	0.320657421	8.53075
3gup	0	179.456	184.614	5.158	1	0	4	0.061270722	6.36275
3gup	0	183.041	183.705	0.664	1	0	9	0.437840954	20.25233333
3gup	1	183.66	207.627	23.967	1	0	14	0.413930112	11.60107143
3gup	0	183.823	228.421	44.598	1	0	11	0.460862966	15.56790909
3gup	0	196.675	208.362	11.687	1	0	6	0.189560257	12.37316667
3gup	0	198.643	202.914	4.271	1	0	4	0.068073415	6.75775
3gup	0	198.99	200.658	1.668	1	0	8	0.315433889	15.74575
3gup	0	205.292	209.22	3.928	1	0	11	0.651458621	23.14336364
3gup	0	205.792	206.648	0.856	1	0	8	0.261030832	12.834625
3gup	0	207.57	214.658	7.088	1	0	4	0.030201743	2.9095
3gup	0	216.603	217.339	0.736	1	0	7	0.26782191	14.64071429
3gup	0	219.886	220.59	0.704	1	0	8	0.109678185	5.201625
3gup	0	227.212	234.459	7.247	1	0	4	0.148407429	13.56225
3gup	0	238.701	239.189	0.488	1	0	7	0.188392261	9.710571429
3gup	0	240.337	242.833	2.496	1	0	6	0.144055862	8.575333333
3gup	0	244.046	252.757	8.711	1	0	4	0.097994776	8.507
3gup	0	298.131	299.801	1.67	1	0	8	0.311973058	11.70675
3gup	0	314.767	320.524	5.757	1	0	3	0.10422004	9.709
6gup	2	30.297	36.857	6.56	1	0	7	0.715580235	57.56771429
6gup	1	49.366	63.43	14.064	1	0	8	0.668337775	44.82625
6gup	0	60.62	63.876	3.256	1	0	7	0.591562773	45.30728571
6gup	0	64.574	65.46	0.886	1	0	7	0.674510794	51.50757143
6gup	0	68.111	71.582	3.471	1	0	8	0.533836849	35.261125
6gup	0	71.816	74.873	3.057	1	0	7	0.389309634	29.20528571
6gup	0	73.213	81.929	8.716	1	0	9	0.783298042	45.08933333
6gup	0	75.872	88.719	12.847	1	0	7	0.540673328	39.49085714
6gup	0	85.199	92.95	7.751	1	0	3	0.681512671	115.187
6gup	0	87.528	93.598	6.07	1	0	5	0.460833488	46.6734
6gup	0	91.381	109.668	18.287	1	0	5	0.459598802	45.0712
6gup	5	91.985	93.629	1.644	1	0	8	0.709772084	44.926
6gup	0	93.422	100.891	7.469	1	0	8	0.509151308	31.76525
6gup	3	95.346	97.659	2.313	1	0	6	0.587292297	49.17016667
6gup	0	95.576	102.235	6.659	1	0	7	0.650373168	46.24757143
6gup	2	110.751	116.672	5.921	1	0	9	0.608930168	32.70144444
6gup	0	111.832	117.359	5.527	1	0	6	0.713178118	57.36816667
6gup	0	112.908	116.076	3.168	1	0	6	0.774204214	62.44266667
6gup	0	116.024	120.679	4.655	1	0	7	0.37416679	25.62085714
6gup	7	123.378	127.802	4.424	1	0	12	0.689208764	27.12025
6gup	0	125.254	161.086	35.832	1	0	5	0.537984662	47.2258
6gup	0	150.207	153.454	3.247	1	0	7	0.467884608	29.84742857
3gup3bil	1	41.923	45.194	3.271	0	1	4	0.701958883	97.36275
3gup3bil	0	44.529	59.702	15.173	1	0	5	0.52426994	56.6524
3gup3bil	0	59.302	60.279	0.977	1	0	9	0.680962942	40.83666667
3gup3bil	0	64.311	78.142	13.831	0	1	8	0.63395598	41.354375
3gup3bil	0	64.931	68.002	3.071	1	0	5	0.52112414	55.4474
3gup3bil	0	69.38	72.828	3.448	0	1	9	0.345234572	20.222
3gup3bil	0	85.798	111.505	25.707	0	1	6	0.568691594	46.3005
3gup3bil	2	86.066	107.012	20.946	0	1	7	0.793252574	55.86628571
3gup3bil	2	88.844	94.945	6.101	0	1	11	0.569233054	26.13581818
3gup3bil	2	90.738	93.506	2.768	0	1	4	0.826213144	104.618
3gup3bil	0	92.127	96.757	4.63	0	1	8	0.570002961	35.85625
3gup3bil	1	93.603	119.433	25.83	0	1	8	0.726185943	43.622625
3gup3bil	0	119.206	144.636	25.43	0	1	4	0.509434211	57.9945
3gup3bil	0	125.193	129.065	3.872	1	0	7	0.417526835	28.08971429
3gup3bil	1	127.011	157.913	30.902	0	1	8	0.252278398	13.941125
3gup3bil	0	128.768	134.887	6.119	1	0	5	0.343991675	31.999
3gup3bil	0	135.566	149.034	13.468	0	1	7	0.577839571	37.22657143
3gup3bil	0	144.387	152.579	8.192	0	1	6	0.651567539	48.5875
3gup3bil	1	144.691	166.81	22.119	0	1	6	0.483446063	34.904
3gup3bil	0	148.65	156.21	7.56	1	0	5	0.401874761	35.6696
3gup3bil	0	156.864	159.568	2.704	0	1	5	0.253641879	22.3424
3gup3bil	0	157.543	170.662	13.119	0	1	4	0.229250614	24.6065
3gup3eis	0	31.626	66.124	34.498	0	1	6	0.59986214	53.37533333
3gup3eis	2	39.817	46.559	6.742	0	1	7	0.639426786	50.555
3gup3eis	0	61.272	66.366	5.094	1	0	8	0.636713553	42.4715
3gup3eis	0	61.877	63.235	1.358	0	1	7	0.664428567	50.94885714
3gup3eis	0	63.137	66.551	3.414	0	1	7	0.566751461	43.19042857
3gup3eis	0	66.89	71.202	4.312	0	1	6	0.598653928	52.76116667
3gup3eis	0	73.341	104.474	31.133	1	0	9	0.622354831	34.26588889
3gup3eis	3	77.178	81.666	4.488	1	0	10	0.759564296	39.3708
3gup3eis	0	79.231	82.333	3.102	1	0	8	0.648789666	41.982125
3gup3eis	0	80.814	91.557	10.743	0	1	8	0.65179381	41.425
3gup3eis	0	83.691	86.128	2.437	0	1	8	0.576100663	37.00525
3gup3eis	0	86.705	88.991	2.286	0	1	9	0.621204323	35.27122222
3gup3eis	0	89.98	133.092	43.112	1	0	7	0.725849632	48.415
3gup3eis	0	94.317	115.494	21.177	1	0	7	0.534823098	37.01785714
3gup3eis	0	94.487	95.407	0.92	1	0	7	0.587184127	42.327
3gup3eis	0	121.949	123.627	1.678	0	1	6	0.617230616	49.00533333
3gup3eis	0	121.995	124.914	2.919	1	0	6	0.620003536	49.0925
3gup3eis	0	125.2	135.809	10.609	0	1	6	0.537709693	41.6
3gup3eis	0	129.327	132.179	2.852	1	0	5	0.490215275	45.8666
3gup3eis	0	129.534	137.483	7.949	0	1	5	0.624247325	57.745
3gup3eis	0	130.325	131.965	1.64	0	1	7	0.618272138	41.339
3gup3eis	0	185.309	189.976	4.667	0	1	6	0.633899479	43.319
3gup3teq	0	27.347	31.563	4.216	0	1	7	0.348944562	28.33614286
3gup3teq	1	27.681	52.663	24.982	0	1	9	0.748504121	45.52044444
3gup3teq	0	28.511	32.351	3.84	0	1	10	0.536068944	30.4299
3gup3teq	0	40.178	50.999	10.821	0	1	7	0.405124945	31.77342857
3gup3teq	0	43.927	91.921	47.994	0	1	8	0.477242712	30.309625
3gup3teq	0	44.961	48.018	3.057	0	1	11	0.776691994	38.97454545
3gup3teq	4	46.705	61.944	15.239	1	0	10	0.663527588	35.7015
3gup3teq	0	51.016	56.512	5.496	0	1	12	0.556851301	25.22016667
3gup3teq	0	52.048	114.773	62.725	0	1	6	0.678482442	54.86966667
3gup3teq	0	52.395	68.527	16.132	0	1	7	0.356797053	27.08971429
3gup3teq	0	52.774	55.469	2.695	0	1	9	0.292857523	17.71888889
3gup3teq	1	57.067	65.219	8.152	0	1	11	0.51125227	24.85527273
3gup3teq	0	62.228	68.459	6.231	0	1	7	0.452866289	34.38814286
3gup3teq	0	64.722	92.086	27.364	0	1	10	0.411931941	20.9226
3gup3teq	1	66.037	81.822	15.785	0	1	9	0.383864232	22.10111111
3gup3teq	0	74.31	79.619	5.309	0	1	11	0.485415494	22.96372727
3gup3teq	0	74.714	98.4	23.686	0	1	10	0.507442185	25.4533
3gup3teq	0	82.314	91.916	9.602	0	1	8	0.52116776	33.099625
3gup3teq	3	84.637	100.057	15.42	0	1	9	0.461632626	25.64333333
3gup3teq	0	89.851	116.321	26.47	0	1	6	0.124504062	10.03666667
3gup3teq	0	105.906	134.898	28.992	0	1	12	0.518374464	20.09141667
3gup3teq	0	200.051	209.363	9.312	0	1	6	0.617959896	40.233
3gup3viv	0	72.446	81.045	8.599	1	0	7	0.121519207	9.009
3gup3viv	0	73.986	76.292	2.306	1	0	10	0.266394632	13.9513
3gup3viv	0	82.624	89.127	6.503	1	0	10	0.393880671	20.1223
3gup3viv	0	82.904	90.225	7.321	1	0	10	0.313461821	15.9795
3gup3viv	1	92.725	105.132	12.407	1	0	15	0.250711301	8.271266667
3gup3viv	2	95.417	97.91	2.493	1	0	11	0.315608755	14.40581818
3gup3viv	0	102.075	102.797	0.722	1	0	10	0.391447759	19.4629
3gup3viv	0	102.302	107.386	5.084	1	0	10	0.337333084	16.6175
3gup3viv	0	102.959	140.595	37.636	0	1	10	0.3016837	13.8595
3gup3viv	0	115.613	119.27	3.657	1	0	5	0.447147047	42.9914
3gup3viv	0	140.732	184.839	44.107	0	1	5	0.237568076	19.7258
3gup3viv	0	143.18	146.995	3.815	0	1	10	0.397874196	18.0239
3gup3viv	0	147.91	150.182	2.272	1	0	9	0.507316292	25.35555556
3gup3viv	0	164.215	171.191	6.976	1	0	6	0.143390181	10.24783333
3gup3viv	0	206.84	211.279	4.439	1	0	7	0.275601267	15.30457143
3gup3viv	1	208.358	244.06	35.702	1	0	8	0.562940383	25.046625
3gup3viv	0	223.118	225.051	1.933	1	0	5	0.068670673	5.1496
3gup3viv	0	223.421	253.923	30.502	0	1	4	0.430646937	37.25925
3gup3viv	0	232.29	377.494	145.204	0	1	5	0.430132221	19.1414
3gup3viv	0	236.25	237.035	0.785	1	0	3	0.014833386	1.794666667
3gup3viv	0	238.602	240.586	1.984	1	0	7	0.47757739	24.52114286
3gup3viv	0	268.016	271.188	3.172	1	0	5	0.070946316	4.6656
